# Supplementary material for: A Novel 3D‐Printed Strut‐Type Prosthesis Reconstructs the Hemicortical Defect After Distal Femur Parosteal Osteosarcoma Resection: The Mid‐Term Follow‐Up Outcome
Source: Orthop Surg. 2026 Jun 18;18(8):1668–78. doi: 10.1111/os.70360 (PMC13398668; doi:10.1111/os.70360)
Supplement: Supplementary file 5 — Table S1: os70360‐sup‐0001_Table_S1.xlsx. [file OS-18-1668-s001.xlsx]

## Sheet: Sheet1
Normality_Test
Group	Variable	Shapiro–Wilk W	p-value
3DPSP	Age (years)	0.95	0.74
DFR	Age (years)	0.864	0.202
3DPSP	Follow-up (months)	0.987	0.979
DFR	Follow-up (months)	0.949	0.734
3DPSP	Cortical circumference (%)	0.933	0.607
DFR	Cortical circumference (%)	0.908	0.421
3DPSP	Resection Length (cm)	0.91	0.433
DFR	Resection Length (cm)	0.965	0.855
3DPSP	Operation time (h)	0.842	0.137
DFR	Operation time (h)	0.896	0.352
3DPSP	Blood loss (ml)	0.863	0.201
DFR	Blood loss (ml)	0.982	0.96
3DPSP	MSTS score	0.92	0.505
DFR	MSTS score	0.896	0.349
